# Supplementary material for: A modulated empirical Bayes model for identifying topological and temporal estrogen receptor α regulatory networks in breast cancer
Source: BMC Syst Biol. 2011 May 9;5:67. doi: 10.1186/1752-0509-5-67 (PMC3117732; doi:10.1186/1752-0509-5-67)
Supplement: Additional file 7 — Supplementary Table 1 [file 1752-0509-5-67-S7.TXT]

entrezid	Gene	Ensembl	up	down
1960	EGR3	ENSG00000179388	1	1.02E-13
84159	ARID5B	ENSG00000150347	1	2.17E-09
2296	FOXC1	ENSG00000054598	0.999977	2.28E-05
23764	MAFF	ENSG00000185022	0.999795	0.000205276
2353	FOS	ENSG00000170345	0.99923	0.000769452
8553	BHLHB2	ENSG00000134107	0.999162	0.00083794
4084	MXD1	ENSG00000059728	0.999097	0.000903472
4602	MYB	ENSG00000118513	0.997796	0.00220429
5914	RARA	ENSG00000131759	0.996712	0.00328829
4609	MYC	ENSG00000136997	0.790623	0.00937716
2908	NR3C1	ENSG00000113580	0.988633	0.011367
144455	E2F7	ENSG00000165891	0.985168	0.0148323
4091	SMAD6	ENSG00000137834	0.979741	0.0202588
2355	FOSL2	ENSG00000075426	0.969507	0.0304932
2099	ESR1	ENSG00000091831	0.761279	0.0387208
1869	E2F1	ENSG00000101412	0.757771	0.0422294
5993	RFX5	ENSG00000143390	0.956558	0.043442
4782	NFIC	ENSG00000141905	0.9481	0.0519002
1870	E2F2	ENSG00000007968	0.942561	0.057439
79365	BHLHB3	ENSG00000123095	0.934248	0.0640063
6657	SOX2	ENSG00000181449	0.925364	0.0746266
4286	MITF	ENSG00000187098	0.866985	0.133015
4149	MAX	ENSG00000125952	0.861235	0.138765
861	RUNX1	ENSG00000159216	0.775782	0.224216
4783	NFIL3	ENSG00000165030	0.770314	0.22914
1997	ELF1	ENSG00000120690	0.762918	0.237078
4217	MAP3K5	ENSG00000197442	0.762895	0.237105
6658	SOX3	ENSG00000134595	0.740613	0.259387
864	RUNX3	ENSG00000020633	0.7252	0.214533
1628	DBP	ENSG00000105516	0.710658	0.289342
27086	FOXP1	ENSG00000114861	0.683274	0.316726
196	AHR	ENSG00000106546	0.65776	0.34224
23598	PATZ1	ENSG00000100105	0.643678	0.356322
3665	IRF7	ENSG00000185507	0.63501	0.287104
4092	SMAD7	ENSG00000101665	0.570723	0.401612
2627	GATA6	ENSG00000141448	0.542935	0.457065
2295	FOXF2	ENSG00000137273	0.531708	0.284292
7068	THRB	ENSG00000151090	0.530832	0.469055
6934	TCF7L2	ENSG00000148737	0.522597	0.477403
8091	HMGA2	ENSG00000149948	0.512225	0.487775
4093	SMAD9	ENSG00000120693	0.508022	0.477813
1523	CUX1	ENSG00000160967	0.505962	0.494038
3298	HSF2	ENSG00000025156	0.494686	0.504839
7003	TEAD1	ENSG00000187079	0.468706	0.531132
9603	NFE2L3	ENSG00000050344	0.457523	0.459013
5966	REL	ENSG00000162924	0.427828	0.502706
571	BACH1	ENSG00000156273	0.425138	0.542869
4088	SMAD3	ENSG00000166949	0.423954	0.513293
1875	E2F5	ENSG00000133740	0.417987	0.474748
3297	HSF1	ENSG00000185122	0.413909	0.455709
6662	SOX9	ENSG00000125398	0.413587	0.586413
7022	TFAP2C	ENSG00000087510	0.40948	0.59052
2118	ETV4	ENSG00000175832	0.404661	0.400054
5087	PBX1	ENSG00000185630	0.402505	0.597495
3394	IRF8	ENSG00000140968	0.398975	0.439552
4094	MAF	ENSG00000178573	0.384422	0.300956
4801	NFYB	ENSG00000120837	0.378754	0.621246
4086	SMAD1	ENSG00000170365	0.372673	0.625044
7421	VDR	ENSG00000111424	0.372353	0.568948
3169	FOXA1	ENSG00000129514	0.369483	0.630517
7021	TFAP2B	ENSG00000008196	0.363933	0.578247
6932	TCF7	ENSG00000081059	0.361669	0.475587
1054	CEBPG	ENSG00000153879	0.352506	0.64606
7546	ZIC2	ENSG00000043355	0.349951	0.650049
6721	SREBF2	ENSG00000198911	0.34712	0.643399
6722	SRF	ENSG00000112658	0.318272	0.550239
405	ARNT	ENSG00000143437	0.317955	0.682045
5468	PPARG	ENSG00000132170	0.317551	0.650583
7050	TGIF1	ENSG00000177426	0.315649	0.684351
3727	JUND	ENSG00000130522	0.308028	0.691972
2101	ESRRA	ENSG00000173153	0.305261	0.691799
3202	HOXA5	ENSG00000106004	0.303996	0.695977
6668	SP2	ENSG00000167182	0.303855	0.696137
6256	RXRA	ENSG00000186350	0.303007	0.695032
4775	NFATC3	ENSG00000072736	0.290895	0.697103
10608	MXD4	ENSG00000123933	0.290888	0.707957
6777	STAT5B	ENSG00000173757	0.288824	0.711062
5308	PITX2	ENSG00000164093	0.28794	0.59837
7161	TP73	ENSG00000078900	0.2879	0.547737
2297	FOXD1	ENSG00000183900	0.275272	0.534352
7547	ZIC3	ENSG00000156925	0.274811	0.52917
11278	KLF12	ENSG00000118922	0.269251	0.412517
4520	MTF1	ENSG00000188786	0.267126	0.587027
4776	NFATC4	ENSG00000100968	0.265966	0.393371
865	CBFB	ENSG00000067955	0.264707	0.713612
7593	MZF1	ENSG00000099326	0.257299	0.74249
2004	ELK3	ENSG00000111145	0.255387	0.712351
7027	TFDP1	ENSG00000198176	0.251983	0.620217
22809	ATF5	ENSG00000169136	0.25143	0.627053
3344	FOXN2	ENSG00000170802	0.250828	0.749171
6720	SREBF1	ENSG00000072310	0.243506	0.734455
10472	ZNF238	ENSG00000179456	0.240007	0.721649
4209	MEF2D	ENSG00000116604	0.239557	0.668417
6666	SOX12	ENSG00000177732	0.238153	0.718055
1390	CREM	ENSG00000095794	0.23443	0.765568
4089	SMAD4	ENSG00000141646	0.232182	0.767805
6773	STAT2	ENSG00000170581	0.231437	0.767458
7029	TFDP2	ENSG00000114126	0.230193	0.769635
2002	ELK1	ENSG00000126767	0.224442	0.77363
3660	IRF2	ENSG00000168310	0.2224	0.623542
4487	MSX1	ENSG00000163132	0.221944	0.545484
2114	ETS2	ENSG00000157557	0.217937	0.775297
2553	GABPB2	ENSG00000104064	0.216104	0.783876
1385	CREB1	ENSG00000118260	0.215766	0.784234
860	RUNX2	ENSG00000124813	0.213172	0.408083
4303	FOXO4	ENSG00000184481	0.210484	0.592316
3664	IRF6	ENSG00000117595	0.204379	0.690871
3218	HOXB8	ENSG00000120068	0.203532	0.385279
5989	RFX1	ENSG00000132005	0.203124	0.68915
5465	PPARA	ENSG00000186951	0.202718	0.779194
1871	E2F3	ENSG00000112242	0.200202	0.626317
3725	JUN	ENSG00000177606	0.196951	0.694659
7541	ZFP161	ENSG00000198081	0.19604	0.76632
2005	ELK4	ENSG00000158711	0.192423	0.441532
7376	NR1H2	ENSG00000131408	0.192036	0.722257
5089	PBX2	ENSG00000204304	0.190672	0.749943
3200	HOXA3	ENSG00000105997	0.189666	0.515995
4802	NFYC	ENSG00000066136	0.187905	0.810911
4780	NFE2L2	ENSG00000116044	0.187089	0.766272
3172	HNF4A	ENSG00000101076	0.186799	0.461862
4097	MAFG	ENSG00000197063	0.184555	0.565554
3280	HES1	ENSG00000114315	0.184057	0.792827
7030	TFE3	ENSG00000068323	0.182171	0.764427
2120	ETV6	ENSG00000139083	0.180085	0.683227
2551	GABPA	ENSG00000154727	0.179947	0.799777
10773	ZBTB6	ENSG00000186130	0.174747	0.597563
4824	NKX3-1	ENSG00000167034	0.173053	0.573888
7342	UBP1	ENSG00000153560	0.17097	0.822338
3663	IRF5	ENSG00000128604	0.170669	0.594731
2308	FOXO1	ENSG00000150907	0.170296	0.496564
3174	HNF4G	ENSG00000164749	0.169114	0.403051
2969	GTF2I	ENSG00000077809	0.169067	0.830933
4090	SMAD5	ENSG00000113658	0.168436	0.816512
7020	TFAP2A	ENSG00000137203	0.168046	0.635708
1998	ELF2	ENSG00000109381	0.166976	0.711485
22926	ATF6	ENSG00000118217	0.166179	0.748937
2624	GATA2	ENSG00000179348	0.165453	0.565417
5991	RFX3	ENSG00000080298	0.164945	0.388566
367	AR	ENSG00000169083	0.16459	0.649469
2186	BPTF	ENSG00000171634	0.163907	0.806581
3201	HOXA4	ENSG00000197576	0.163333	0.546258
6772	STAT1	ENSG00000115415	0.162479	0.83752
2000	ELF4	ENSG00000102034	0.162407	0.584141
9580	SOX13	ENSG00000143842	0.16194	0.691494
6257	RXRB	ENSG00000204231	0.160876	0.715703
6929	TCF3	ENSG00000071564	0.160447	0.839553
7849	PAX8	ENSG00000125618	0.159805	0.78257
6938	TCF12	ENSG00000140262	0.158429	0.685513
6774	STAT3	ENSG00000168610	0.158215	0.766231
4150	MAZ	ENSG00000103495	0.158056	0.70774
8626	TP63	ENSG00000073282	0.157827	0.555961
10062	NR1H3	ENSG00000025434	0.157291	0.656586
467	ATF3	ENSG00000162772	0.15708	0.499235
9935	MAFB	ENSG00000204103	0.156927	0.647446
171017	ZNF384	ENSG00000126746	0.156864	0.832716
4087	SMAD2	ENSG00000175387	0.156481	0.843478
5316	PKNOX1	ENSG00000160199	0.15615	0.706386
4779	NFE2L1	ENSG00000082641	0.155419	0.844496
5970	RELA	ENSG00000173039	0.155313	0.598791
55810	FOXJ2	ENSG00000065970	0.154724	0.494733
10210	TOPORS	ENSG00000197579	0.154189	0.731661
10379	IRF9	ENSG00000213928	0.153854	0.577547
4800	NFYA	ENSG00000001167	0.152641	0.646416
6667	SP1	ENSG00000185591	0.152235	0.783982
7157	TP53	ENSG00000141510	0.14971	0.630297
3726	JUNB	ENSG00000171223	0.146885	0.667073
7545	ZIC1	ENSG00000152977	0.145815	0.832973
4605	MYBL2	ENSG00000101057	0.144569	0.593571
4772	NFATC1	ENSG00000131196	0.143447	0.535184
2077	ERF	ENSG00000105722	0.143265	0.538707
4899	NRF1	ENSG00000106459	0.139311	0.57557
5451	POU2F1	ENSG00000143190	0.134942	0.565883
468	ATF4	ENSG00000128272	0.133409	0.866591
5090	PBX3	ENSG00000167081	0.132679	0.607295
8625	RFXANK	ENSG00000064490	0.132606	0.654197
3659	IRF1	ENSG00000125347	0.130529	0.530482
6908	TBP	ENSG00000112592	0.130414	0.57281
2033	EP300	ENSG00000100393	0.128217	0.57769
4205	MEF2A	ENSG00000068305	0.127045	0.500053
3091	HIF1A	ENSG00000100644	0.126768	0.873232
6659	SOX4	ENSG00000124766	0.126256	0.797833
4790	NFKB1	ENSG00000109320	0.125687	0.757675
1050	CEBPA	ENSG00000184771	0.122778	0.608593
2309	FOXO3	ENSG00000118689	0.121539	0.614726
5994	RFXAP	ENSG00000133111	0.117128	0.50447
7392	USF2	ENSG00000105698	0.116818	0.570647
1386	ATF2	ENSG00000115966	0.116525	0.46895
7528	YY1	ENSG00000100811	0.114972	0.880317
2305	FOXM1	ENSG00000111206	0.112483	0.488559
7975	MAFK	ENSG00000198517	0.112058	0.534762
1051	CEBPB	ENSG00000172216	0.111874	0.888126
466	ATF1	ENSG00000123268	0.108012	0.622188
11016	ATF7	ENSG00000170653	0.1075	0.607412
2625	GATA3	ENSG00000107485	0.101679	0.898321
7026	NR2F2	ENSG00000185551	0.093978	0.460842
7707	ZNF148	ENSG00000163848	0.0893799	0.411073
5925	RB1	ENSG00000139687	0.0871003	0.621616
3223	HOXC6	ENSG00000197757	0.0859481	0.400533
2958	GTF2A2	ENSG00000140307	0.0856739	0.410281
988	CDC5L	ENSG00000096401	0.0850819	0.438165
3159	HMGA1	ENSG00000137309	0.0848097	0.597077
2957	GTF2A1	ENSG00000165417	0.0842057	0.649118
4774	NFIA	ENSG00000162599	0.0784444	0.413791
7494	XBP1	ENSG00000100219	0.075643	0.924357
6670	SP3	ENSG00000172845	0.0730943	0.431244
1958	EGR1	ENSG00000120738	0.072231	0.446941
6778	STAT6	ENSG00000166888	0.0715239	0.465163
4601	MXI1	ENSG00000119950	0.0697882	0.522016
3661	IRF3	ENSG00000126456	0.0663463	0.455881
1874	E2F4	ENSG00000205250	0.0406235	0.313812
4654	MYOD1	ENSG00000129152	0.0147986	0.200263
