# Supplementary material for: A modulated empirical Bayes model for identifying topological and temporal estrogen receptor α regulatory networks in breast cancer
Source: BMC Syst Biol. 2011 May 9;5:67. doi: 10.1186/1752-0509-5-67 (PMC3117732; doi:10.1186/1752-0509-5-67)
Supplement: Additional file 8 — Supplementary Table 2 [file 1752-0509-5-67-S8.TXT]

entrezid	Gene	Ensembl	Prob(up)	Prob(down)
4602	MYB	ENSG00000118513	1	2.75E-14
6658	SOX3	ENSG00000134595	0.999999	6.55E-07
4609	MYC	ENSG00000136997	0.799976	2.43E-05
5914	RARA	ENSG00000131759	0.998611	0.0013885
2305	FOXM1	ENSG00000111206	0.98005	0.0199501
2005	ELK4	ENSG00000158711	0.979089	0.0209112
2553	GABPB2	ENSG00000104064	0.95217	0.0478295
7027	TFDP1	ENSG00000198176	0.740383	0.0596166
9603	NFE2L3	ENSG00000050344	0.936254	0.0636642
22809	ATF5	ENSG00000169136	0.927586	0.0724139
1869	E2F1	ENSG00000101412	0.79098	0.108955
865	CBFB	ENSG00000067955	0.856277	0.143723
4605	MYBL2	ENSG00000101057	0.856016	0.12537
1875	E2F5	ENSG00000133740	0.849134	0.135544
4899	NRF1	ENSG00000106459	0.848662	0.151338
7494	XBP1	ENSG00000100219	0.697274	0.241565
1871	E2F3	ENSG00000112242	0.688783	0.311212
5925	RB1	ENSG00000139687	0.687946	0.259839
4782	NFIC	ENSG00000141905	0.666871	0.305402
3091	HIF1A	ENSG00000100644	0.640698	0.345399
466	ATF1	ENSG00000123268	0.626256	0.349068
6929	TCF3	ENSG00000071564	0.610439	0.388388
1054	CEBPG	ENSG00000153879	0.542545	0.326082
1998	ELF2	ENSG00000109381	0.537844	0.462123
468	ATF4	ENSG00000128272	0.533279	0.459743
4654	MYOD1	ENSG00000129152	0.525479	0.46783
2002	ELK1	ENSG00000126767	0.510706	0.461717
1960	EGR3	ENSG00000179388	0.49962	0.364694
2625	GATA3	ENSG00000107485	0.491473	0.498671
7022	TFAP2C	ENSG00000087510	0.48249	0.419514
6908	TBP	ENSG00000112592	0.45298	0.517361
7528	YY1	ENSG00000100811	0.439969	0.413084
2958	GTF2A2	ENSG00000140307	0.437558	0.294061
7157	TP53	ENSG00000141510	0.426749	0.362946
84159	ARID5B	ENSG00000150347	0.421786	0.578214
4780	NFE2L2	ENSG00000116044	0.419687	0.321257
6935	ZEB1	ENSG00000148516	0.388846	0.60941
3726	JUNB	ENSG00000171223	0.368241	0.631758
3298	HSF2	ENSG00000025156	0.366789	0.406522
2186	BPTF	ENSG00000171634	0.366428	0.633027
7023	TFAP4	ENSG00000090447	0.354108	0.470232
4097	MAFG	ENSG00000197063	0.346289	0.427017
4779	NFE2L1	ENSG00000082641	0.332356	0.394421
1050	CEBPA	ENSG00000184771	0.328663	0.392895
3169	FOXA1	ENSG00000129514	0.326024	0.568222
7391	USF1	ENSG00000158773	0.325316	0.658971
4217	MAP3K5	ENSG00000197442	0.323918	0.439091
988	CDC5L	ENSG00000096401	0.322766	0.415088
8061	FOSL1	ENSG00000175592	0.322362	0.481218
5316	PKNOX1	ENSG00000160199	0.321535	0.441286
3159	HMGA1	ENSG00000137309	0.320787	0.283295
4800	NFYA	ENSG00000001167	0.320588	0.428926
7026	NR2F2	ENSG00000185551	0.311511	0.688489
10379	IRF9	ENSG00000213928	0.30986	0.651431
1874	E2F4	ENSG00000205250	0.306408	0.3281
2908	NR3C1	ENSG00000113580	0.304688	0.69092
5090	PBX3	ENSG00000167081	0.290119	0.367809
7849	PAX8	ENSG00000125618	0.285091	0.698356
2077	ERF	ENSG00000105722	0.277048	0.476526
7342	UBP1	ENSG00000153560	0.275022	0.277409
8625	RFXANK	ENSG00000064490	0.273363	0.718905
8553	BHLHB2	ENSG00000134107	0.272335	0.556513
1523	CUX1	ENSG00000160967	0.272076	0.572164
7545	ZIC1	ENSG00000152977	0.27192	0.458643
6722	SRF	ENSG00000112658	0.269509	0.454534
6659	SOX4	ENSG00000124766	0.268839	0.729921
4150	MAZ	ENSG00000103495	0.267612	0.4883
6668	SP2	ENSG00000167182	0.266918	0.423384
5970	RELA	ENSG00000173039	0.26556	0.662855
5087	PBX1	ENSG00000185630	0.260195	0.739805
7050	TGIF1	ENSG00000177426	0.25685	0.460167
7020	TFAP2A	ENSG00000137203	0.250441	0.749559
6670	SP3	ENSG00000172845	0.247233	0.234632
3661	IRF3	ENSG00000126456	0.244832	0.251196
171017	ZNF384	ENSG00000126746	0.24402	0.45416
6774	STAT3	ENSG00000168610	0.240558	0.484451
7707	ZNF148	ENSG00000163848	0.24047	0.749342
4601	MXI1	ENSG00000119950	0.239531	0.318978
2000	ELF4	ENSG00000102034	0.239373	0.498468
4149	MAX	ENSG00000125952	0.238473	0.382683
4087	SMAD2	ENSG00000175387	0.237981	0.761454
6720	SREBF1	ENSG00000072310	0.234028	0.590245
6772	STAT1	ENSG00000115415	0.225658	0.739465
4286	MITF	ENSG00000187098	0.224662	0.453889
2296	FOXC1	ENSG00000054598	0.22309	0.488012
6938	TCF12	ENSG00000140262	0.221642	0.326057
4790	NFKB1	ENSG00000109320	0.219655	0.648735
6666	SOX12	ENSG00000177732	0.219292	0.518684
4520	MTF1	ENSG00000188786	0.2168	0.387659
7392	USF2	ENSG00000105698	0.214453	0.412158
1997	ELF1	ENSG00000120690	0.211196	0.495127
3280	HES1	ENSG00000114315	0.20877	0.79123
23598	PATZ1	ENSG00000100105	0.208439	0.686549
3727	JUND	ENSG00000130522	0.207863	0.139595
2309	FOXO3	ENSG00000118689	0.206402	0.786217
6257	RXRB	ENSG00000204231	0.204519	0.785055
6256	RXRA	ENSG00000186350	0.195434	0.804566
2122	EVI1	ENSG00000085276	0.194912	0.73982
10210	TOPORS	ENSG00000197579	0.185216	0.455545
9580	SOX13	ENSG00000143842	0.18483	0.813808
7376	NR1H2	ENSG00000131408	0.184525	0.648429
1385	CREB1	ENSG00000118260	0.182082	0.435319
4086	SMAD1	ENSG00000170365	0.182053	0.425576
4772	NFATC1	ENSG00000131196	0.175513	0.430722
10773	ZBTB6	ENSG00000186130	0.174651	0.453634
2099	ESR1	ENSG00000091831	0.172011	0.780685
55810	FOXJ2	ENSG00000065970	0.171488	0.463955
4801	NFYB	ENSG00000120837	0.171075	0.708344
6934	TCF7L2	ENSG00000148737	0.169001	0.830999
4802	NFYC	ENSG00000066136	0.167312	0.83265
7030	TFE3	ENSG00000068323	0.16396	0.835898
1958	EGR1	ENSG00000120738	0.162344	0.834368
2969	GTF2I	ENSG00000077809	0.160349	0.839651
6657	SOX2	ENSG00000181449	0.15984	0.647118
2297	FOXD1	ENSG00000183900	0.159591	0.642827
4783	NFIL3	ENSG00000165030	0.158293	0.515866
2101	ESRRA	ENSG00000173153	0.157006	0.495554
2004	ELK3	ENSG00000111145	0.155992	0.422098
10608	MXD4	ENSG00000123933	0.153637	0.846363
5993	RFX5	ENSG00000143390	0.1535	0.846381
4775	NFATC3	ENSG00000072736	0.152584	0.397957
5451	POU2F1	ENSG00000143190	0.151092	0.341919
1051	CEBPB	ENSG00000172216	0.147713	0.100123
3297	HSF1	ENSG00000185122	0.146494	0.421578
6721	SREBF2	ENSG00000198911	0.14229	0.462865
5089	PBX2	ENSG00000204304	0.14005	0.776858
2355	FOSL2	ENSG00000075426	0.139199	0.610986
4088	SMAD3	ENSG00000166949	0.138561	0.861265
7029	TFDP2	ENSG00000114126	0.138208	0.650342
1386	ATF2	ENSG00000115966	0.136941	0.508044
7421	VDR	ENSG00000111424	0.131928	0.66837
3660	IRF2	ENSG00000168310	0.130167	0.740365
7541	ZFP161	ENSG00000198081	0.130027	0.524068
9915	ARNT2	ENSG00000172379	0.128004	0.871996
3665	IRF7	ENSG00000185507	0.126447	0.816597
4205	MEF2A	ENSG00000068305	0.122434	0.540834
367	AR	ENSG00000169083	0.118004	0.881996
3663	IRF5	ENSG00000128604	0.117231	0.533897
2033	EP300	ENSG00000100393	0.110331	0.424253
6665	SOX15	ENSG00000129194	0.108758	0.842541
3664	IRF6	ENSG00000117595	0.106595	0.893393
6662	SOX9	ENSG00000125398	0.105353	0.894645
4089	SMAD4	ENSG00000141646	0.103942	0.302647
27086	FOXP1	ENSG00000114861	0.103908	0.713358
5916	RARG	ENSG00000172819	0.097637	0.894337
196	AHR	ENSG00000106546	0.0969946	0.731216
6777	STAT5B	ENSG00000173757	0.0954771	0.676746
2624	GATA2	ENSG00000179348	0.0912122	0.862409
1390	CREM	ENSG00000095794	0.0906565	0.909343
571	BACH1	ENSG00000156273	0.089868	0.788902
3223	HOXC6	ENSG00000197757	0.0889315	0.559482
3725	JUN	ENSG00000177606	0.0888195	0.91118
2551	GABPA	ENSG00000154727	0.0879188	0.524389
2114	ETS2	ENSG00000157557	0.0856256	0.399369
3659	IRF1	ENSG00000125347	0.0854805	0.911168
405	ARNT	ENSG00000143437	0.0827697	0.911243
4090	SMAD5	ENSG00000113658	0.0812181	0.588533
4092	SMAD7	ENSG00000101665	0.0802244	0.884071
7593	MZF1	ENSG00000099326	0.0799307	0.92006
5966	REL	ENSG00000162924	0.0770635	0.678477
4487	MSX1	ENSG00000163132	0.0747867	0.72725
5457	POU4F1	ENSG00000152192	0.074123	0.48071
3202	HOXA5	ENSG00000106004	0.0713682	0.928632
467	ATF3	ENSG00000162772	0.0637685	0.79783
4211	MEIS1	ENSG00000143995	0.0617344	0.763379
4791	NFKB2	ENSG00000077150	0.0575249	0.750954
5915	RARB	ENSG00000077092	0.0561794	0.742163
23764	MAFF	ENSG00000185022	0.0551106	0.634264
2295	FOXF2	ENSG00000137273	0.054448	0.624559
7003	TEAD1	ENSG00000187079	0.0531954	0.784028
864	RUNX3	ENSG00000020633	0.051661	0.700916
51513	ETV7	ENSG00000010030	0.0499675	0.860274
10472	ZNF238	ENSG00000179456	0.0488857	0.332733
8626	TP63	ENSG00000073282	0.0486585	0.89092
2308	FOXO1	ENSG00000150907	0.0449735	0.94414
4091	SMAD6	ENSG00000137834	0.0447906	0.94952
2627	GATA6	ENSG00000141448	0.0429527	0.957037
861	RUNX1	ENSG00000159216	0.0422567	0.590756
6667	SP1	ENSG00000185591	0.0400302	0.785051
2313	FLI1	ENSG00000151702	0.0376607	0.610448
9935	MAFB	ENSG00000204103	0.0375519	0.962073
1628	DBP	ENSG00000105516	0.0374215	0.953145
4209	MEF2D	ENSG00000116604	0.03683	0.788172
10062	NR1H3	ENSG00000025434	0.0355224	0.964472
6775	STAT4	ENSG00000138378	0.0324469	0.967538
8091	HMGA2	ENSG00000149948	0.0317779	0.718819
6925	TCF4	ENSG00000196628	0.0290288	0.879471
2078	ERG	ENSG00000157554	0.028806	0.901479
6773	STAT2	ENSG00000170581	0.0271774	0.957528
4824	NKX3-1	ENSG00000167034	0.0248453	0.975155
4005	LMO2	ENSG00000135363	0.0228128	0.976924
7067	THRA	ENSG00000126351	0.0224168	0.857081
60468	BACH2	ENSG00000112182	0.0215609	0.567575
5991	RFX3	ENSG00000080298	0.0190176	0.906829
4094	MAF	ENSG00000178573	0.0163287	0.883932
5465	PPARA	ENSG00000186951	0.0145794	0.734773
6886	TAL1	ENSG00000162367	0.0133111	0.911519
5308	PITX2	ENSG00000164093	0.00833965	0.887416
50943	FOXP3	ENSG00000049768	0.00683198	0.992843
1052	CEBPD	ENSG00000180733	0.00550553	0.949426
